# Supplementary material for: Genetic Diversity and Structure for Conservation Genetics of Goldeye Rockfish Sebastes thompsoni (Jordan and Hubbs, 1925) in South Korea
Source: Biology (Basel). 2025 Nov 6;14(11):1559. doi: 10.3390/biology14111559 (PMC12650271; doi:10.3390/biology14111559)
Supplement: Supplementary file 1 [file biology-14-01559-s001.zip]

Archive with 2 entries (2 files):
- Supplementary information.pdf
- Supplemetery Table S5.csv
