# Supplementary material for: Genetic Diversity and Structure for Conservation Genetics of Goldeye Rockfish Sebastes thompsoni (Jordan and Hubbs, 1925) in South Korea
Source: Biology (Basel). 2025 Nov 6;14(11):1559. doi: 10.3390/biology14111559 (PMC12650271; doi:10.3390/biology14111559)
Supplement: Supplementary file 1 [file biology-14-01559-s001.zip › Supplemetery Table S5.csv]

Table S5. Summary of historical Ne estimates by generation for five populations
Generation	Historical Ne estimated
	BS	SA	TY	UL	YD
0	187.8	89.1	313.2	100.6	17.9
100	1482.3	2077.1	1933.7	2042.3	841.6
200	1231.2	2016.2	1343.2	1896.5	773.5
300	880.7	1907.6	1009	1646	731.7
400	820.5	1863	760.5	1606.9	713.2
500	711	1670.2	730	1419.1	647.7
600	662.6	1448.9	637.5	1204.7	647.7
700	634.4	1393.4	637.5	1160.1	647.7
800	634.4	1374.4	637.5	1143.4	647.7
900	824.9	1374.4	637.5	1075.6	647.7
1000	801.5	1339.4	637.5	1075.6	647.7
1100	1132.9	1339.4	637.5	1075.6	647.7
1200	1345.7	1339.4	637.5	991.1	647.7
1300	1345.7	1339.4	637.5	991.1	647.7
1400	1335.5	1339.4	637.5	991.1	647.7
1500	1335.5	1339.4	637.5	991.1	647.7
1600	1335.5	1339.4	637.5	991.1	647.7
1700	1335.5	1339.4	637.5	991.1	647.7
1800	1335.5	1220.5	637.5	991.1	647.7
1900	1335.5	1220.5	637.5	991.1	647.7
2000	1335.5	1220.5	637.5	991.1	647.7
2100	1335.5	1220.5	637.5	991.1	647.7
2200	1335.5	1220.5	637.5	991.1	647.7
2300	1335.5	1220.5	637.5	991.1	647.7
2400	1335.5	1220.5	637.5	991.1	647.7
2500	1335.5	1220.5	637.5	991.1	647.7
2600	1335.5	1220.5	637.5	991.1	647.7
2700	1335.5	1220.5	637.5	991.1	647.7
2800	1335.5	1220.5	637.5	991.1	647.7
2900	1335.5	1220.5	637.5	991.1	647.7
3000	1335.5	1220.5	637.5	991.1	647.7
3100	1335.5	1220.5	637.5	991.1	647.7
3200	1335.5	1220.5	637.5	991.1	647.7
3300	1335.5	1220.5	637.5	991.1	647.7
3400	1335.5	1220.5	637.5	991.1	647.7
3500	1335.5	1220.5	637.5	991.1	647.7
3600	1335.5	1220.5	637.5	991.1	647.7
3700	1335.5	1220.5	637.5	991.1	647.7
3800	1335.5	1220.5	637.5	991.1	647.7
3900	1335.5	1220.5	637.5	991.1	647.7
4000	1335.5	1220.5	637.5	991.1	647.7
4100	1335.5	1220.5	637.5	991.1	647.7
4200	1335.5	1220.5	637.5	991.1	647.7
4300	1335.5	1220.5	637.5	991.1	647.7
4400	1335.5	1220.5	637.5	991.1	647.7
4500	1335.5	1220.5	637.5	991.1	647.7
4600	1335.5	1220.5	637.5	991.1	647.7
4700	1335.5	1220.5	637.5	991.1	647.7
4800	1335.5	1220.5	637.5	991.1	647.7
4900	1335.5	1220.5	637.5	991.1	647.7
5000	1335.5	1220.5	637.5	991.1	647.7
5100	1335.5	1220.5	637.5	991.1	647.7
5200	1335.5	1220.5	637.5	991.1	647.7
5300	1335.5	1220.5	637.5	991.1	647.7
5400	1335.5	1220.5	637.5	991.1	647.7
5500	1335.5	1220.5	637.5	991.1	647.7
5600	1335.5	1220.5	637.5	991.1	647.7
5700	1335.5	1220.5	637.5	991.1	647.7
5800	1335.5	1220.5	637.5	991.1	647.7
5900	1335.5	1220.5	637.5	991.1	647.7
6000	1335.5	1220.5	637.5	991.1	647.7
6100	1335.5	1220.5	637.5	991.1	647.7
6200	1335.5	1220.5	637.5	991.1	647.7
6300	1335.5	1220.5	637.5	991.1	647.7
6400	1335.5	1220.5	637.5	991.1	647.7
6500	1335.5	1220.5	637.5	991.1	647.7
6600	1335.5	1220.5	637.5	991.1	647.7
6700	1335.5	1220.5	637.5	991.1	647.7
6800	1335.5	1220.5	637.5	991.1	647.7
6900	1335.5	1220.5	637.5	991.1	647.7
7000	1335.5	1220.5	637.5	991.1	647.7
7100	1335.5	1220.5	637.5	991.1	647.7
7200	1335.5	1220.5	637.5	991.1	647.7
7300	1335.5	1220.5	637.5	991.1	647.7
7400	1335.5	1220.5	637.5	991.1	647.7
7500	1335.5	1220.5	637.5	991.1	647.7
7600	1335.5	1220.5	637.5	991.1	647.7
7700	1335.5	1220.5	637.5	991.1	647.7
7800	1335.5	1220.5	637.5	991.1	647.7
7900	1335.5	1220.5	637.5	991.1	647.7
8000	1335.5	1220.5	637.5	991.1	647.7
8100	1335.5	1220.5	637.5	991.1	647.7
8200	1335.5	1220.5	637.5	991.1	647.7
8300	1335.5	1220.5	637.5	991.1	647.7
8400	1335.5	1220.5	637.5	991.1	647.7
8500	1335.5	1220.5	637.5	991.1	647.7
8600	1335.5	1220.5	637.5	991.1	647.7
8700	1335.5	1220.5	637.5	991.1	647.7
8800	1335.5	1220.5	637.5	991.1	647.7
8900	1335.5	1220.5	637.5	991.1	647.7
9000	1335.5	1220.5	637.5	991.1	647.7
9100	1335.5	1220.5	637.5	991.1	647.7
9200	1335.5	1220.5	637.5	991.1	647.7
9300	1335.5	1220.5	637.5	991.1	647.7
9400	1335.5	1220.5	637.5	991.1	647.7
9500	1335.5	1220.5	637.5	991.1	647.7
9600	1335.5	1220.5	637.5	991.1	647.7
9700	1335.5	1220.5	637.5	991.1	647.7
9800	1335.5	1220.5	637.5	991.1	647.7
9900	1335.5	1220.5	637.5	991.1	647.7
10000	1335.5	1220.5	637.5	991.1	647.7
